# Supplementary material for: Detailed modeling of positive selection improves detection of cancer driver genes
Source: Nat Commun. 2019 Jul 30;10:3399. doi: 10.1038/s41467-019-11284-9 (PMC6667447; doi:10.1038/s41467-019-11284-9)
Supplement: Supplementary file 4 — Parameter estimation results for modeling spatial effect (HMM) for OGs [file 41467_2019_11284_MOESM4_ESM.xlsx]

## Sheet: TSG
Tumor type	Parameter estimate (standard error)
	βLoF	βcons	βSiFT	βPhyloP	βMA	β0f
BLCA	1.55(0.07)	0.08(0.07)	0.31(0.07)	0.34(0.07)	0.4(0.08)	0.63(0.06)
BRCA	1.76(0.11)	0.41(0.11)	0.28(0.11)	0.19(0.1)	0.69(0.11)	1.24(0.08)
CESC	1.56(0.19)	0.15(0.19)	0.31(0.18)	0.09(0.18)	0.48(0.2)	0.5(0.11)
CHOL	1.56(0.48)	0.13(0.48)	-0.3(0.47)	0.56(0.48)	0.51(0.51)	0.66(0.27)
ESCA	1.52(0.14)	0.31(0.14)	0.37(0.14)	0.11(0.13)	0.82(0.14)	0.93(0.1)
GBM	1.54(0.15)	0.53(0.16)	-0.1(0.15)	0.61(0.15)	1.08(0.16)	1.31(0.13)
LIHC	1.52(0.13)	0.26(0.14)	0.46(0.13)	-0.05(0.13)	0.6(0.14)	0.64(0.09)
HNSC	1.83(0.08)	0.35(0.08)	0.51(0.08)	0.13(0.08)	0.63(0.08)	1.04(0.07)
KICH	1.23(0.38)	0.46(0.38)	0.45(0.38)	0.19(0.37)	0.17(0.39)	1.12(0.26)
KIRC	1.93(0.11)	0.13(0.12)	0.29(0.12)	0.02(0.12)	0.61(0.13)	1.25(0.08)
KIRP	1.03(0.22)	0.05(0.21)	0.19(0.2)	0.27(0.21)	0.27(0.22)	0.37(0.12)
LUAD	1.23(0.08)	0.16(0.08)	0.26(0.08)	0.4(0.08)	0.39(0.08)	0.53(0.07)
LUSC	1.32(0.12)	0.38(0.12)	0.23(0.12)	0.16(0.12)	0.53(0.13)	0.7(0.09)
PAAD	2.11(0.22)	0.4(0.23)	0.71(0.24)	0.26(0.22)	0.83(0.24)	1.68(0.17)
PRAD	1.06(0.25)	0.41(0.22)	0.31(0.21)	-0.18(0.21)	1.06(0.23)	0.63(0.14)
SARC	1.72(0.24)	0.19(0.24)	0.13(0.23)	0.23(0.23)	1.25(0.24)	1.06(0.16)
SKCM	1.02(0.1)	0.18(0.11)	0.14(0.1)	0.07(0.1)	0.32(0.11)	-0.06(0.07)
TGCT	0.98(0.58)	0.19(0.54)	-0.3(0.51)	-0.07(0.51)	1.01(0.54)	-0.21(0.31)
UCEC	1.51(0.11)	0.77(0.13)	-0.34(0.12)	0.17(0.11)	0.79(0.12)	0.95(0.09)
UCS	1.26(0.28)	0.73(0.28)	0.58(0.24)	0.17(0.24)	1.15(0.25)	1.76(0.17)
Mean after shrinkage	1.51	0.28	0.25	0.17	0.65	0.85
Estimated effect sizes for functional features used in selection model for TSGs
We estimated effect sizes for functional features first separately in each tumor and then used an adaptive shrinkage method (ASH) to shrink parameter estimates with large variances towards the population mean. The final parameter values used in the prediction model were averaged across tumor types and are shown in the last row of the table. βLoF , βcons , βSiFT, βPhyloP and βMA are effect sizes f…

## Sheet: OG
Tumor type	Parameter estimate (standard error)
	βLoF	βcons	βSiFT	βPhyloP	βMA	β0f
BLCA	-0.93(0.2)	0.29(0.11)	0.09(0.1)	0.52(0.11)	0.04(0.1)	0.52(0.07)
BRCA	-1.65(0.27)	1.22(0.17)	-0.98(0.13)	1.49(0.17)	-0.95(0.14)	0.39(0.12)
CESC	-0.83(0.37)	1.03(0.27)	-0.24(0.2)	1.02(0.25)	-0.32(0.21)	0.45(0.16)
CHOL	0.84(0.71)	2.45(1.08)	0.7(0.61)	-0.15(0.57)	0.02(0.57)	0.06(0.63)
ESCA	-0.41(0.32)	0.27(0.21)	-0.19(0.19)	0.38(0.2)	0.3(0.19)	0.64(0.12)
GBM	-0.48(0.35)	0.5(0.21)	0.06(0.18)	0.51(0.2)	0.87(0.19)	0.91(0.15)
LIHC	-0.2(0.31)	0.51(0.21)	0.8(0.17)	0.45(0.19)	0.71(0.17)	0.34(0.13)
HNSC	-0.5(0.21)	0.7(0.15)	-0.29(0.13)	0.51(0.14)	0.08(0.13)	0.35(0.1)
KICH	-11.28(537.92)	-0.01(1.06)	1.81(1.19)	0.27(1.03)	-0.15(0.91)	-1.98(53.39)
KIRC	0.01(0.32)	0.34(0.25)	-0.16(0.24)	-0.05(0.24)	-0.25(0.26)	0.43(0.12)
KIRP	-0.68(0.51)	0.72(0.32)	-0.1(0.26)	0.5(0.29)	0.28(0.26)	0.24(0.17)
LUAD	-0.04(0.13)	0.29(0.1)	0.23(0.09)	0.3(0.09)	0.65(0.09)	0.34(0.08)
LUSC	-0.57(0.29)	0.7(0.2)	-0.12(0.17)	0.53(0.18)	0.07(0.17)	0.16(0.12)
PAAD	-0.5(0.73)	0.99(0.49)	0.91(0.36)	0.99(0.35)	2.39(0.36)	0.78(0.36)
PRAD	-0.65(0.47)	0.53(0.28)	-0.27(0.21)	0.89(0.26)	1.09(0.23)	0.76(0.18)
SARC	-0.73(0.77)	0.4(0.5)	-0.75(0.43)	1.12(0.51)	0.34(0.43)	-0.04(0.28)
SKCM	-0.78(0.17)	0.32(0.11)	0.66(0.09)	0.34(0.1)	-0.01(0.09)	0.33(0.08)
TGCT	-0.63(0.59)	1.88(0.56)	0.86(0.37)	0.95(0.39)	-0.28(0.28)	0.41(0.39)
UCEC	-0.58(0.24)	1(0.18)	0.12(0.12)	0.74(0.15)	0.36(0.12)	0.91(0.11)
UCS	-11.72(153.19)	1.58(0.52)	-0.47(0.3)	0.57(0.37)	0.75(0.32)	0.04(15.64)
Mean after shrinkage	-0.61	0.65	0.04	0.53	0.29	0.45
Estimated effect sizes for functional features used in selection model for OGs

## Sheet: H0
Tumor type	Parameter estimate (standard error)
	βLoF	βcons	βSiFT	βPhyloP	βMA	β0f
BLCA	0.05(0.01)	-0.03(0.01)	0.08(0.01)	0.14(0.01)	0(0.01)	-0.03(0)
BRCA	0.06(0.02)	0.05(0.02)	0.04(0.02)	0.07(0.02)	0.06(0.02)	0.02(0.01)
CESC	0.11(0.03)	-0.07(0.02)	0.12(0.02)	0.13(0.02)	0.01(0.02)	0(0.01)
CHOL	0.03(0.09)	0.1(0.07)	-0.03(0.06)	0.2(0.07)	0.06(0.07)	0.06(0.03)
ESCA	-0.02(0.02)	0.06(0.02)	0.01(0.02)	0.07(0.02)	0.07(0.02)	0.04(0.01)
GBM	0.07(0.03)	-0.05(0.02)	0.03(0.02)	-0.06(0.02)	0.17(0.02)	0.07(0.01)
LIHC	0.03(0.02)	0.01(0.02)	-0.03(0.02)	0.04(0.02)	0.08(0.02)	-0.1(0.01)
HNSC	0.03(0.02)	-0.04(0.01)	0.05(0.01)	0.12(0.01)	0.05(0.01)	-0.06(0.01)
KICH	-0.08(0.07)	-0.03(0.05)	-0.05(0.05)	0.01(0.05)	0.06(0.05)	-0.03(0.02)
KIRC	0.01(0.03)	0.05(0.02)	-0.02(0.02)	0.05(0.02)	0.06(0.02)	-0.08(0.01)
KIRP	-0.01(0.03)	-0.02(0.03)	-0.03(0.02)	0.08(0.03)	0.1(0.03)	-0.1(0.01)
LUAD	0.03(0.01)	-0.07(0.01)	0.07(0.01)	0.12(0.01)	0.08(0.01)	-0.1(0.01)
LUSC	0.09(0.02)	-0.1(0.01)	0.08(0.01)	0.08(0.01)	0.08(0.01)	-0.11(0.01)
PAAD	0.1(0.06)	0(0.04)	-0.02(0.04)	-0.01(0.04)	0.09(0.04)	0.01(0.02)
PRAD	0.07(0.04)	-0.06(0.03)	0.03(0.02)	0.08(0.03)	0.14(0.03)	0.01(0.01)
SARC	-0.03(0.05)	-0.05(0.03)	-0.02(0.03)	0.09(0.03)	0.16(0.03)	0.03(0.01)
SKCM	-0.23(0.01)	0.03(0.01)	0.05(0.01)	0.06(0.01)	0.12(0.01)	-0.06(0)
TGCT	-0.09(0.07)	0.01(0.05)	-0.09(0.05)	0.11(0.05)	0.03(0.05)	-0.23(0.02)
UCEC	0.14(0.02)	0.06(0.02)	0.01(0.02)	0.08(0.02)	0.13(0.02)	0.04(0.01)
UCS	0.12(0.08)	0.02(0.06)	0.11(0.05)	-0.01(0.06)	0.14(0.06)	-0.03(0.02)
Mean after shrinkage	0.03	-0.01	0.03	0.07	0.08	-0.03
Estimated effect sizes for functional features used in selection model for non-driver genes.

## Sheet: HMM-OG
Tumor type							Log(
							)
BLCA	0.999	0.0014	0.999	0.000659	0.715	0.285	6.4
BRCA	0.989	0.0109	0.99	0.0101	0.914	0.0859	5.03
CESC	1	0	1	0.000169	0.866	0.134	8.19
DLBC	1	0	1	0.000112	0.657	0.343	8.13
ESCA	1	0	1	0.000169	0.0636	0.936	5.08
GBM	0.999	0.00147	0.999	0.000588	0.68	0.32	6.84
HNSC	1	0	1	0.000243	0.533	0.467	7.12
KIRC	1	0	1	0.000461	0.186	0.814	5.31
KIRP	1	0	1	0.000343	0.4	0.6	7.16
LIHC	1	0	1	0.000303	0.358	0.642	7.15
LUAD	1	0	1	0.000241	0.794	0.206	7.31
LUSC	1	0	1	0.000171	0.178	0.822	6.28
PRAD	1	0	1	0.000216	0.489	0.511	8.29
UCEC	0.998	0.00204	0.999	0.000597	0.49	0.51	7.17
UCS	1	0	1	0.000458	0.6	0.4	8.35
Parameter estimation results for modeling spatial effect (HMM) for OGs
See Supplementary Notes for estimation procedures. Note for SKCM, depmixS4 had convergence issues and we used the parameter set from UCS for it.
