# Supplementary material for: Detailed modeling of positive selection improves detection of cancer driver genes
Source: Nat Commun. 2019 Jul 30;10:3399. doi: 10.1038/s41467-019-11284-9 (PMC6667447; doi:10.1038/s41467-019-11284-9)
Supplement: Supplementary file 5 — Gene function for novel significant genes from breast, lung and prostate cancers [file 41467_2019_11284_MOESM5_ESM.xlsx]

## Sheet: Sheet1
Gene name	Cancer relevance
Breast cancer
HSD3B2	HSD3B2 plays a crucial role in the biosynthesis of hormonal steroids. Its variants were associated with increased bladder cancer risk and expression with patient survival. (PMID: 23284679; PMID: 15819722). It is a promising target for treating adrenocortical carcinoma cells (PMID: 22654799).
MED23	MED23 is a subunit of the CRSP (cofactor required for SP1 activation) complex, which, along with TFIID, is required for efficient activation by SP1. MED23 was found to promote the progression of cancer (PMID: 22988093, PMID: 25273169).
MUC17	MUC17 is a membrane-bound mucin that provides protection to gut epithelial cells. MUC17 is up-regulated in pancreatic cancer (PMID: 26285705). A combination of MUC2 with other MUC members could effectively discriminate adenoma-adenocarcinoma from hyperplastic polyps (PMID: 26898938).
PCDHB7	PCDHB7 is a member of the protocadherin beta gene cluster. Their specific functions are unknown but they most likely play a critical role in the establishment and function of specific cell-cell neural connections. No cancer relevance was found for this gene.
RGS7	RGS7 is a regulator of G-protein signaling (RGS) pathway, which has been reported to play a role in signaling transduction and carcinogenesis. A RGS7 single nucleotide polymorphism (SNP) is associated with survival in non-small cell lung patients (PMID: 21698121). The methylation at RGS7 has been associated with renal cancer survival (PMID: 24034811).
DNASE1L3	DNase1L3 is an endonuclease to degrade the chromatin of apoptotic or necrotic cells. It has been identified as a biomarker differentiating between early and late stage of clear cell renal carcinoma cell (PMID: 28349958). Targeted expression of the recombinant DNASE1L3 in the ovarian cancers in vitro resulted in their complete eradication (PMID:24587967).
HIST1H2BC	HIST1H2BC is a core component of nucleosome. No relevance to cancer has been reported.
SETDB1	SETDB1 is a histone methyltransferase. SETDB1 is essential for colorectal carcinogenesis (PMID: 29158805). High expression of SETDB1 has been associated with breast cancer (PMID: 26840455) and melanoma (PMID: 21430779).
WSCD2	This gene has unknown functions and has not been reported to be relevant to cancer.
LUAD
DZIP1L	The human Iguana gene DZIP1L has been suggested to be part of the Hedgehog signaling pathway, which is often activated in gastric cancer but not often in colorectal cancer (PMID: 19852954). Methylation status of DZIP1L is changed in prostate cancer (PMID: 27434957).
LCE1F	LCE1F is a novel p53 downstream target that can be directly transactivated by p53 and is likely to have tumor suppressor functions through modulation of the PRMT5 activity (PMID: 25220593).
MGA	MGA functions as a dual-specificity transcription factor. It Suppresses transcriptional activation by MYC and inhibits MYC-dependent cell transformation (PMID: 10601024). MGA could be a tumor suppressor gene (TSG) (PMID: 27306572).
PTPRU	The protein encoded by this gene is a member of the protein tyrosine phosphatase (PTP) family. MicroRNA-574-5p promotes metastasis of non-small cell lung cancer by targeting PTPRU in vitro. (PMID: 27761023). PTPRU negatively regulates the growth and migration of colon cancer cells (PMID: 16574648). PTPRU was significantly down-regulated in lung cancer-derived cell (PMID: 22245727).
SNRPD3	Silencing SNRPD3 increased p53 levels, with distinct effects on CDKN1A expression, induction of cell cycle arrest and cell death (PMID: 28296343). The expression level of SNRPD3 is higher in malignant mesenchymal tumors compared to benign mesenchymal tumors (PMID: 20165692).
SOS1	SOS may regulate RAS proteins by facilitating the exchange of GTP for GDP. MiR-124 inhibits the growth of glioblastoma cell lines through the downregulation of SOS1 (PMID:23817964). Stabilized alpha helices of SOS1 (SAH-SOS1) directly inhibits wild-type and mutant forms of KRAS (PMID: 25624485).
ZFP36L1	This putative nuclear transcription factor most likely functions in regulating the response to growth factors. The mTOR/ ZFP36L1 pathway controls the protumorigenic effects of the SASP (PMID: 26280535).
LUSC
ADAMTS12	ADAMTS-12 acts as a tumor-suppressor enzyme. ADAMTS12 gene promoter is hypermethylated in colorectal carcinomas (PMID: 19638407). Adamts12-deficient mouse has confirmed the tumor-protective role of this enzyme(PMID: 20208563). The expression of ADAMTS12 in colorectal cancer stroma inhibits tumor development (PMID: 21559743).
DPPA4	DPPA4 encodes a nuclear factor involved in the maintenance of pluripotency in stem cells. Dppa4 was significantly expressed in colon cancer and colorectal cell lines (PMID: 24693477). It is an oncogene in both mouse 3T3 cells and immortalized human dermal fibroblasts (HDFs) (PMID: 23963736).
ELTD1	ELTD1 is an orphan G-protein-coupled receptor. ELTD1 was characterized as a novel regulator of both physiological and tumour angiogenesis (PMID: 23871637). miR-139-5p suppresses glioma cell proliferation by targeting ELTD1 and regulating cell cycle (PMID: 26449464).
PRAD
CNTNAP1	This protein may be the signaling subunit of contactin, enabling recruitment and activation of intracellular contactin-signaling pathways. Knockdown of contactin-1 in A549 lung cancer cells reduced A549 cell invasion (PMID: 23724143). Knockdown of CNTN1 significantly inhibits the tumor proliferation, invasiveness and represses the expression of cyclin D1 (CCND1) (PMID: 26722434).
COL11A1	This gene encodes one of the two alpha chains of type XI collagen, a minor fibrillar collagen. COL11A1-mediated nuclear factor-kappa B activation is associated with chemoresistance and anti-apoptosis in ovarian cancer cells (PMID: 28815582). COL11A1 might be an oncogene in gastric cancer ( PMID: 28004111). COL11A1 may promote tumor aggressiveness of ovarian cancer patients (PMID: 23934190).
CSMD3	CSMD3 functions in protein-protein interactions and the immune response. It is implicated in the pathogenesis of lung adenocarcinoma (PMID: 24576404). CSMD3 loss of function was correlated with colorectal cancer risk. CSMD3 was associated with differentiation and lymphatic invasion (PMID: 24408017).
CUL3	CUL3 encodes a member of the cullin protein family. A transposon mutagenesis screen identifies CUL3 as a Tumor Suppressor (PMID: 25995385). The KEAP1/CUL3/RBX1 E3-ubiquitin ligase complex is frequently disrupted in head and neck cancer by multiple mechanisms. (PMID: 24596130).
ETV3	ETV3 is a member of the ETS transcription factors family. Several ETS transcription factors are involved in the pathogenesis of human cancers by different mechanisms. The most common genomic copy number gains in breast cancer are associated with overexpression of the ETS transcription factors ETV3 and ELF3 (PMID: 23329352).
Gene function for novel significant genes from breast, lung and prostate cancers.
We listed our literature search results for all 22 novel significant genes found from breast, lung and prostate cancers. The grey rows indicate cancer types from which the following genes are identified. Relevant studies are summarized and references (PMID: PubMed ID number) are provided for each gene.
