# Supplementary material for: Detailed modeling of positive selection improves detection of cancer driver genes
Source: Nat Commun. 2019 Jul 30;10:3399. doi: 10.1038/s41467-019-11284-9 (PMC6667447; doi:10.1038/s41467-019-11284-9)
Supplement: Supplementary file 6 — Genes found by loss‐of‐function screening affecting cell growth [file 41467_2019_11284_MOESM6_ESM.xlsx]

## Sheet: Sheet1
Gene	#Missense	# LoF	# Silent	log10BF	Tumor type	Cancer relevance
KLF5	15	1	3	4.52	BLCA	KLF5 encodes a transcription factor belonging the Kruppel-like factor subfamily of zinc finger proteins. Functional studies also support that KLF5 is an important cancer-related gene, primarily an oncogene, but some times has tumor suppressive functions (Reviewed in PMID: 19448973).
ACTB	17	1	4	3.49	BLCA	ACTB has traditionally been regarded as a housekeeping gene. However, ACTB is de-regulated in liver, melanoma, renal, colorectal, gastric, pancreatic, esophageal, lung, breast, prostate, ovarian cancers, leukemia and lymphoma (Reviewed in PMID: 23266771)
GAR1	4	0	0	2.99	BLCA	GAR1 is Required for ribosome biogenesis and telomere maintenance. Expression of GAR1 is elevated in gastric cancer and colorectal cancer (PMID: 22935986). Significant decreased expression of GAR1 was observed in chronic lymphocytic leukemia patients compared to controls (PMID: 28666010).
NUP93	8	3	2	2.64	BLCA	NUP93 encodes a nucleoporin protein. Cancer driver mutations are found in NUP93 and NUP93 has been verified to enhancer breast cancer migration and metastasis in in vitro models (PMID: 27625789).
OGDH	19	2	3	2.09	BLCA	OGDH encodes one subunit of the 2-oxoglutarate dehydrogenase complex. Frame-shift mutations of OGDH have been found in gastric and colorectal cancers (PMID: 27468871). Differential usage of OGDH isoforms has been observed in colorectal cancer (PMID: 28105922). Inhibition of OGDH impairs viability of cancer cells (PMID: 27027236).
MAPK1	2019-09-07	0/1	0/0	15.05/ 12.83	CESC/ HNSC	This gene encodes a member of the MAP kinase family. Dysfunction of MAPK signaling pathways has been associated with different cancers (PMID: 25214430; PMID: 23027623; PMID: 15573115).
MED1	7	3	0	2.35	CESC	MED1 is a component of the mediator complex, a transcription cofactor. Loss of Med1 promotes the invasion of migration of human non-small-cell lung cancer (PMID: 22342682). Med1 is critical for the estrogen-dependent progression of breast cancer (PMID: 29187405).
SBNO1	7	2	0	2.31	CESC	SBNO1 is a downstream component of the Notch signaling pathway. Notch signaling is highly involved in the tumorigenesis process (PMID: 14570040).
HDAC4	9	0	0	6.44	ESCA	HDAC4 is a member of the histone deacetylation complex, leading to transcriptional repression. HDAC4 promotes tumor growth in colon cancer (PMID: 18632985), glioblastoma (PMID: 18850004), ovarian cancer (PMID: 26572940) and gastric cancer (PMID: 24896240).
OXA1L	6	0	0	6.47	SKCM	OXA1L encodes a protein that is localized to the inner cell membrane of mitochondria. No cancer relevance has been found.
DDX17	7	2	3	5.07	SKCM	DDX17 functions to alter RNA secondary structure. DDX17 has a regulatory role of miRNA synthesis, the global suppression of which is linked to cancer development (PMID: 24581491). DDX17 regulates ER transcriptional signaling and oestrogen-dependent cell growth in breast cancer (PMID: 19718048).
RBM39	4	0	0	5.53	UCEC	RBM39 encodes a protein playing a role in steroid hormone-mediated transcriptional regulation and alternative splicing. Increased stability of RBM39 accounts for the cancer resistance to anti-cancer sulfonamide drugs (PMID: 28302793).
SIN3A	9	4	2	3.21	UCEC	SIN3A encodes a transcriptional repressor. SIN3A has metastasis suppressive role in breast cancer (PMID: 27780928). It has also critical in the epithelial to mesenchymal transition and in the maintenance of stem cell like features in triple negative breast cancers (PMID: 26460951).
TFDP1	7	0	0	2.61	UCEC	TFDP1 encodes a transcription factor than enhancers E2F1 mediated transcriptional regulation. Recurrent deleterious mutations have been found in colorectal cancers (PMID: 25133581). It is well known that dysregulation of E2F1 expression and function has oncogenic consequences (PMID: 7809128).
SLC30A9	5	3	0	2.34	UCEC	SLC30A9 functions to maintain cytoplasmic Zn balance. The expression of SLC30A9 was significantly upregulated in prostate cancers compared to normal prostate (PMID: 27833104).
COPB1	6	0	2	2.29	UCEC	COPB1 encodes a protein that is a component of the non-clathrin coated vesicles. Silencing of COPB1 attenuated the metastatic phenotype of breast cancer in vitro (PMID: 29249802).
Genes found by loss-of-function screening affecting cell growth
16 novel genes were also identified from RNAi screening study (Tsherniak, A. et al. Defining a Cancer Dependency Map. Cell 170, 564–576.e16 (2017)). See text for details. Relevant studies are summarized and references (PMID: PubMed ID number) are provided for each gene.
